# Supplementary material for: Functional genomic profiling of schizophrenia-associated genes reveals key microglial regulators
Source: Neuropsychopharmacology. 2026 Apr 16;51(9):1718–27. doi: 10.1038/s41386-026-02406-1 (PMC13389400; doi:10.1038/s41386-026-02406-1)
Supplement: Supplementary file 2 — Supplementary Data Table S1 [file 41386_2026_2406_MOESM2_ESM.xlsx]

## Sheet: Sheet1
SCZ Microglial Genes from Gosselin et al. Science 356 (2017) (111 genes)	Gandal et al. Science 362 (2018) Postmortem SCZ microglia DEG cited in Ormel et al. Brain, Behavior, and Immunity 90 (2020) (93 genes)	Broad GSEA phagosome (374 genes)	DAVID KEGG phagosome cluster (hsa04145; 150 genes)	Gosselin BROAD GSEA phagosome cluster (14 genes)	Gandal via Ormel SZ MG BROAD GSEA Phagosome cluster (14 genes)	Gosselin DAVID KEGG phagosome cluster (11 genes)	Gandal via Ormel SZ MG DAVID KEGG Phagosome cluster (8 genes)	Final list of genes present in all 4 phagosome lists (30 genes)
ABCA1	ACY3	CD300A	ATP6V0A1	CD300A	IRF8	ITGB2	CLEC7A	AIF1
ABCC4	ADAM28	FCGR1A	ATP6V0A2	FCGR1A	DOCK2	TLR2	FCGR3B	ARHGAP25
ADORA3	ADAP2	FCGR2A	ATP6V0A4	FCGR2A	CLEC7A	FCAR	C3	BIN2
ALOX5	AIF1	IRF8	ATP6V0B	IRF8	PLD4	C3	HLA-DMB	C3
ALOX5AP	AOAH	DOCK2	ATP6V0C	FCGR3A	TREM2	MSR1	TLR6	CD14
APBB1IP	APBB1IP	CLEC7A	ATP6V0D1	ITGB2	ITGAM	FCGR3A	ITGAM	CD300A
APOC2	ARHGAP25	FCGR3A	ATP6V0D2	PTPRC	NCKAP1L	FCGR2A	OLR1	CLEC7A
ARHGAP27	B3GNT5	ITGB2	ATP6V0E1	VAV1	SLC11A1	HLA-DMB	TLR2	CTSS
ARHGAP9	BIN2	PTPRC	ATP6V0E2	C3	C3	CD14		CYFIP1
ATP11C	BLNK	VAV1	ATP6V1A	MSR1	AIF1	FCGR1A		DOCK2
C1QA	C3	PLD4	ATP6V1B1	SYK	SYK	CTSS		FCAR
C1QB	C3AR1	TREM2	ATP6V1B2	TLR2	TLR2			FCGR1A	Replaced with VRK2
C1QC	CAPG	ITGAM	ATP6V1C1	CD14	ARHGAP25			FCGR2A
C3	CD33	NCKAP1L	ATP6V1C2	CYFIP1	BIN2			FCGR3A
C3AR1	CD69	SLC11A1	ATP6V1D					FCGR3B
CARD6	CD84	C3	ATP6V1E1					HLA-DMB
CASP8	CD86	AIF1	ATP6V1E2					IRF8
CCR1	CLEC17A	MSR1	ATP6V1F					ITGAM
CD14	CLEC7A	SYK	ATP6V1G1					ITGB2
CD300A	CMKLR1	TLR2	ATP6V1G2					MSR1
CD4	CSF1R	CD14	ATP6V1G3					NCKAP1L
CEBPA	CSF2RA	CYFIP1	ATP6V1H					OLR1
CMTM6	CX3CR1	ARHGAP25	ATP6AP1					PLD4
CSF1R	CYBB	BIN2	CLEC4M					PTPRC
CSF3R	CYTH4	ACTB	CLEC7A					SLC11A1
CTSC	CYTL1	ACTG1	CD14					SYK
CTSS	DHRS9	ACTR2	CD209					TLR2
CYFIP1	DOCK2	APPL2	CD36					TLR6
DOCK8	DOCK8	FCN3	FCAR					TREM2
DOK3	FCGR3B	ADIPOQ	FCGR3A					VAV1
ELF1	FGL2	ANXA1	FCGR3B
FAM129A	FPR1	ARPC4	FCGR2A
FCAR	GAL3ST4	ATG5	FCGR2B
FCGR1A	GIMAP2	AXL	FCGR2C
FCGR2A	GIMAP4	CD247	FCGR1A
FCGR3A	GPR183	CYBA	RAB5A
FPR1	GPR34	ARPC3	RAB5B
FYB	HAMP	C4A	RAB5C
GPRIN3	HAVCR2	ABCA7	RAB7A
HCLS1	HHEX	ABI1	RAB7B
HELB	HLA-DMB	ACTR3	RILP
HHEX	IGSF6	ADGRB1	SEC22B
HK2	IKZF1	ADORA1	SEC61A1
HLA-DMB	IL18	ADORA2A	SEC61A2
HSPA1B	INPP5D	AHSG	SEC61B
IER5	IRF8	ALOX15	SEC61G
IFI16	ITGAM	ANO6	TCIRG1
IGSF6	ITGAX	ATG3	ACTB
IL13RA1	KCNQ1	BECN1	ACTG1
IL17RA	LILRB4	C1orf43	CANX
IL6R	LPAR5	C4BPB	CALR
INPP5D	LPAR6	CAMK1D	COMP
IRF8	LPXN	CD47	CTSL
ITGB2	LST1	COLEC12	CTSS
KBTBD8	LY75	CRK	COLEC11
KCTD12	LY86	ELMO1	COLEC12
LAIR1	LYL1	ELMO2	C1R
LAPTM5	MPEG1	APPL1	C3
LAT2	NCKAP1L	FYN	CORO1A
LCP2	OLFML3	IGHA1	CYBA
LILRB1	OLR1	ICAM3	DYNC1H1
LPAR5	P2RY12	AZU1	DYNC1I1
LPCAT2	P2RY13	ABL1	DYNC1I2
LY86	PIK3R5	ANXA11	DYNC1LI1
MAP3K8	PLCB2	ANXA3	DYNC1LI2
MS4A6A	PLD4	APOA1	DYNC2H1
MS4A7	PTAFR	APOA2	EEA1
MSR1	RASAL3	ARHGAP12	HGS
MYO1F	RGS10	ARPC1A	ITGA2
PAG1	SAMSN1	ARPC1B	ITGA5
PARVG	SASH3	ARPC2	ITGAM
PLAC8	SELPLG	ARPC5	ITGAV
PLXDC2	SERPINA1	BAIAP2	ITGB1
PPP1R3B	SIGLEC11	BRK1	ITGB2
PTAFR	SLC11A1	C2	ITGB3
PTPRC	SLC37A2	C4B	ITGB5
PYGL	SLC7A7	C4BPA	LAMP1
REL	ST6GAL1	CALR	LAMP2
RHBDF2	SUCNR1	CCL2	MARCO
RNASET2	SUSD3	CD300LF	MSR1
RNF213	SYK	CD302	HLA-A
RUNX2	TBXAS1	CD36	HLA-B
SAMSN1	TLR10	CD3G	HLA-C
SASH3	TLR2	CD93	HLA-E
SCIN	TLR6	CDC42	HLA-F
SERPINB9	TLR7	CDC42SE1	HLA-G
SH2B3	TMEM106A	CDC42SE2	HLA-DMA
SH3TC1	TMEM119	CEACAM4	HLA-DMB
SLC16A3	TNFAIP8L2	CEBPE	HLA-DOA
SLC2A5	TNFRSF13C	CLCN3	HLA-DOB
SOAT1	TRAF3IP3	CLN3	HLA-DPA1
SOCS6	TREM2	CORO1A	HLA-DPB1
SP110	WDFY4	CORO1C	HLA-DQA1
SPATA13		CRP	HLA-DQA2
SPP1		CSK	HLA-DQB1
STAMBPL1		CYFIP2	HLA-DRA
SYK		DNM2	HLA-DRB1
TEP1		DOCK1	HLA-DRB3
TGFBR1		DYSF	HLA-DRB4
TLR1		EIF2AK1	HLA-DRB5
TLR2		ELANE	MBL2
TLR5		ELMO3	MRC2
TMEM106A		F2RL1	MRC1
TMEM119		FCER1G	M6PR
VAV1		FCGR2B	MPO
VSIG4		FCN1	NCF1
WNT2B		FCN2	NCF2
WNT5A		FER1L5	NCF4
ZFHX3		FGR	NOS1
ZNF217		FPR2	OLR1
ZNRF2		GAS6	PIK3C3
		GATA2	PIKFYVE
		GRB2	PLA2R1
		GSN	RAC1
		GULP1	SCARB1
		HAVCR1	SFTPA1
		HCK	SFTPA2
		HMGB1	SFTPD
		HSP90AA1	STX12
		HSP90AB1	STX18
		ICAM5	STX7
		IFNG	THBS1
		IGHA2	THBS2
		IGHD	THBS3
		IGHE	THBS4
		IGHG1	TLR2
		IGHG2	TLR4
		IGHG3	TLR6
		IGHG4	TFRC
		IGHM	TAP1
		IGHV1-18	TAP2
		IGHV1-24	TUBA1A
		IGHV1-3	TUBA1B
		IGHV1-45	TUBA1C
		IGHV1-58	TUBA3C
		IGHV1-69	TUBA3D
		IGHV1-69-2	TUBA3E
		IGHV1-69D	TUBA4A
		IGHV1OR15-1	TUBA8
		IGHV2-26	TUBAL3
		IGHV2-5	TUBB1
		IGHV2-70	TUBB2A
		IGHV2-70D	TUBB2B
		IGHV3-11	TUBB3
		IGHV3-13	TUBB4A
		IGHV3-15	TUBB4B
		IGHV3-16	TUBB6
		IGHV3-20	TUBB8
		IGHV3-21	TUBB
		IGHV3-23	VAMP3
		IGHV3-30
		IGHV3-33
		IGHV3-35
		IGHV3-38
		IGHV3-43
		IGHV3-48
		IGHV3-49
		IGHV3-53
		IGHV3-64
		IGHV3-64D
		IGHV3-66
		IGHV3-7
		IGHV3-72
		IGHV3-73
		IGHV3-74
		IGHV4-28
		IGHV4-31
		IGHV4-34
		IGHV4-39
		IGHV4-4
		IGHV4-59
		IGHV4-61
		IGHV5-10-1
		IGHV5-51
		IGHV6-1
		IGHV7-4-1
		IGHV7-81
		IGKC
		IGKV1-12
		IGKV1-16
		IGKV1-17
		IGKV1-39
		IGKV1-5
		IGKV1D-12
		IGKV1D-33
		IGKV1D-39
		IGKV2-28
		IGKV2-29
		IGKV2-30
		IGKV2-40
		IGKV2D-28
		IGKV2D-30
		IGKV3-15
		IGKV3-20
		IGKV3D-11
		IGKV3D-20
		IGKV4-1
		IGKV5-2
		IGLC1
		IGLC2
		IGLC3
		IGLC6
		IGLC7
		IGLL1
		IGLL5
		IGLV1-40
		IGLV1-44
		IGLV1-47
		IGLV1-51
		IGLV2-11
		IGLV2-14
		IGLV2-23
		IGLV2-8
		IGLV3-1
		IGLV3-19
		IGLV3-21
		IGLV3-25
		IGLV3-27
		IGLV6-57
		IGLV7-43
		IL15
		IL15RA
		IL1B
		IL2RB
		IL2RG
		ITGA2
		ITGAL
		ITGAV
		ITGB1
		ITGB3
		JMJD6
		KIAA1109
		LBP
		LDLR
		LEP
		LEPR
		LIMK1
		LMAN2
		LRP1
		LYAR
		LYN
		LYST
		MAPK1
		MAPK3
		MARCO
		MBL2
		MEGF10
		MERTK
		MESD
		MET
		MFGE8
		MIR17
		MIR181B1
		MIR183
		MIR20A
		MST1R
		MYD88
		MYH2
		MYH9
		MYO10
		MYO18A
		MYO1C
		MYO1G
		MYO7A
		NCF2
		NCF4
		NCK1
		NCKAP1
		NCKIPSD
		NOD2
		NR1H3
		P2RY6
		PAK1
		PEAR1
		PECAM1
		PIK3CA
		PIK3CB
		PIK3R1
		PIK3R2
		PIKFYVE
		PIP4P2
		PIP5K1A
		PIP5K1C
		PLA2G5
		PLA2G6
		PLCG1
		PLCG2
		PLD2
		PLPP4
		PLSCR1
		PPARG
		PRKCD
		PRKCE
		PRKCG
		PRTN3
		PTEN
		PTK2
		PTPRJ
		PTX3
		PYCARD
		RAB11FIP2
		RAB14
		RAB20
		RAB27A
		RAB31
		RAB34
		RAB39A
		RAB5A
		RAB7A
		RAB7B
		RAC1
		RAC2
		RACK1
		RAP1A
		RAPGEF1
		RARA
		RHOBTB1
		RHOBTB2
		RHOG
		RHOH
		RUBCN
		SCARB1
		SFTPA1
		SFTPD
		SH3BP1
		SIRPA
		SIRPB1
		SIRPG
		SLAMF1
		SNX3
		SOD1
		SPACA3
		SPG11
		SPHK1
		SRC
		SRPX
		STAP1
		SYT11
		SYT7
		TAFA4
		TGM2
		THBS1
		TICAM2
		TLR4
		TM9SF4
		TMEM175
		TNF
		TRBC1
		TRBC2
		TRDC
		TREX1
		TUB
		TULP1
		TUSC2
		TXNDC5
		TYRO3
		TYROBP
		UNC13D
		VAMP7
		VAV2
		VAV3
		WAS
		WASF2
		WASL
		WIPF1
		WIPF2
		WIPF3
		XKR4
		XKR5
		XKR6
		XKR7
		XKR8
		XKR9
		YES1
