# Supplementary material for: Functional genomic profiling of schizophrenia-associated genes reveals key microglial regulators
Source: Neuropsychopharmacology. 2026 Apr 16;51(9):1718–27. doi: 10.1038/s41386-026-02406-1 (PMC13389400; doi:10.1038/s41386-026-02406-1)
Supplement: Supplementary file 6 — Supplemental Data Table S5 [file 41386_2026_2406_MOESM6_ESM.xlsx]

## Sheet: Morphology without synaptosomes
Morphological Measurements in the Absence of Synaptosomes
Gene Target	Metadata Well	Cell Count	mean Eccentricity	se Eccentricity	mean Solidity	se Solidity
NEG	rep1	571	0.768087	0.00653113	0.759227	0.005499
NEG	rep2	748	0.757099	0.00593792	0.74871	0.00474178
NEG	rep3	387	0.783676	0.00838657	0.790702	0.00590204
CYFIP1	rep1	441	0.743922	0.00779464	0.783046	0.00540767
CYFIP1	rep2	551	0.788674	0.00674801	0.737438	0.00558321
CYFIP1	rep3	187	0.737336	0.0117472	0.806125	0.00762227
IRF8	rep1	670	0.720885	0.00641774	0.791933	0.00472024
IRF8	rep2	1018	0.743988	0.00508504	0.748334	0.00402073
IRF8	rep3	266	0.746614	0.0101372	0.817999	0.00773218
ITGAM	rep1	150	0.699163	0.0129267	0.849966	0.00659498
ITGAM	rep2	425	0.748301	0.00798741	0.808036	0.00585139
ITGAM	rep3	73	0.770976	0.0157516	0.810797	0.0134641
ITGB2	rep1	601	0.769913	0.00658861	0.802129	0.00456282
ITGB2	rep2	335	0.741785	0.00975165	0.852562	0.00500266
ITGB2	rep3	100	0.724354	0.0160214	0.834008	0.0116595
MSR1	rep1	400	0.768148	0.00761896	0.770305	0.00648291
MSR1	rep2	495	0.774675	0.0072537	0.731328	0.00612038
MSR1	rep3	128	0.761457	0.01506	0.761095	0.0116292
SYK	rep1	510	0.782184	0.00775821	0.773088	0.00577364
SYK	rep2	573	0.772816	0.00642206	0.753731	0.00552884
SYK	rep3	27	0.850286	0.0207306	0.742533	0.0242125
TREM2	rep1	361	0.760368	0.0079813	0.804969	0.00549983
TREM2	rep2	93	0.734661	0.0188503	0.795876	0.0145389
TREM2	rep3	66	0.762269	0.0219101	0.776017	0.019138
VAV1	rep1	298	0.750949	0.00928068	0.80556	0.00660265
VAV1	rep2	726	0.786868	0.00576162	0.730173	0.00496434
VAV1	rep3	111	0.786745	0.0136218	0.818011	0.0113495
VRK2	rep1	593	0.764934	0.00655756	0.742256	0.00511199
VRK2	rep2	476	0.766796	0.00752636	0.763981	0.00613978
VRK2	rep3	414	0.761446	0.00796224	0.778898	0.00620952
